# Supplementary material for: Transcranial direct current stimulation enhances the protective effect of isoflurane preconditioning on cerebral ischemia/reperfusion injury: A new mechanism associated with the nuclear protein Akirin2
Source: CNS Neurosci Ther. 2024 Sep 12;30(9):e70033. doi: 10.1111/cns.70033 (PMC11393012; doi:10.1111/cns.70033)
Supplement: Supplementary file 1 — Data S1. [file CNS-30-e70033-s001.zip]

Archive with 11 entries (11 files):
- Fig 5a.pdf
- Fig 5h.pdf
- Fig 6a.pdf
- Fig 6d.pdf
- Fig 7a.pdf
- Fig 7f.pdf
- Fig 8c.pdf
- Fig 8h.pdf
- Fig 8m.pdf
- Fig 9b.pdf
- Fig 9e.pdf
